# Supplementary material for: A five‐gene signature is a prognostic biomarker in pan‐cancer and related with immunologically associated extracellular matrix
Source: Cancer Med. 2021 Jun 14;10(13):4629–43. doi: 10.1002/cam4.3986 (PMC8267129; doi:10.1002/cam4.3986)
Supplement: Supplementary file 1 — Table S1‐S4 [file CAM4-10-4629-s001.xls]

## Sheet: Supplementary Table 1
Supplementary Table 1
all used datasets
cancer	source	Primary Tumor	Solid Tissue Normal	Additional - New Primary	Primary Blood Derived Cancer - Peripheral Blood	Sum
ACC	GDC TCGA Adrenocortical Cancer	79	0	0	0	79
BLCA	GDC TCGA Bladder Cancer	411	19	0	0	430
BRCA	GDC TCGA Breast Cancer	1097	113	0	0	1210
CESC	GDC TCGA Cervical Cancer	304	3	0	0	307
CHOL	GDC TCGA Bile Duct Cancer	36	9	0	0	45
COAD	GDC TCGA Colon Cancer	469	41	0	0	510
DLBC	GDC TCGA Large B-cell Lymphoma	48	0	0	0	48
ESCA	GDC TCGA Esophageal Cancer	161	11	0	0	172
GBM	GDC TCGA Glioblastoma	155	5	0	0	160
HNSC	GDC TCGA Head and Neck Cancer	500	44	0	0	544
KICH	GDC TCGA Kidney Chromophobe	65	24	0	0	89
KIRC	GDC TCGA Kidney Clear Cell Carcinoma	534	72	1	0	607
KIRP	GDC TCGA Kidney Papillary Cell Carcinoma	288	32	1	0	321
LAML	GDC TCGA Acute Myeloid Leukemia	0	0	1	151	152
LGG	GDC TCGA Lower Grade Glioma	511	0	0	0	511
LIHC	GDC TCGA Liver Cancer	371	50	0	0	421
LUAD	GDC TCGA Lung Adenocarcinoma	524	59	0	0	583
LUSC	GDC TCGA Lung Squamous Cell Carcinoma	501	49	0	0	550
MESO	GDC TCGA Mesothelioma	86	0	0	0	86
OV	GDC TCGA Ovarian Cancer	374	0	0	0	374
PAAD	GDC TCGA Pancreatic Cancer	177	4	0	0	181
PCPG	GDC TCGA Pheochromocytoma & Paraganglioma	178	3	3	0	184
PRAD	GDC TCGA Prostate Cancer	498	52	0	0	550
READ	GDC TCGA Rectal Cancer	166	10	0	0	176
SARC	GDC TCGA Sarcoma	259	2	0	0	261
SKCM	GDC TCGA Melanoma	103	1	0	0	104
STAD	GDC TCGA Stomach Cancer	375	32	0	0	407
TGCT	GDC TCGA Testicular Cancer	150	0	6	0	156
THCA	GDC TCGA Thyroid Cancer	502	58	0	0	560
THYM	GDC TCGA Thymoma	119	2	0	0	121
UCEC	GDC TCGA Endometrioid Cancer	547	35	0	0	582
UCS	GDC TCGA Uterine Carcinosarcoma	56	0	0	0	56
UVM	GDC TCGA Ocular melanomas	80	0	0	0	80
WT	GDC TARGET Wilms tumors	120
AML	GDC TARGET Acute Myeloid Leukemia	119
ALL-P3	GDC TARGET Acute Lymphoblastic Leukemia- Phase III	90
NBL	GDC TARGET Neuroblastoma	142
OS	GDC TARGET Osteosarcoma	85
CCSK	GDC TARGET Clear cell sarcomas of the kidney	11
MMRF	GDC MMRF-COMMPASS/ Multiple Myeloma to Personal Assessment of Genetic Profile (CoMMpass) study	763
LGG	CGGA mRNAseq_325	137
GBM	CGGA mRNAseq_325	85
PAAD	GSE78229	49
COAD	GSE17536	125
COAD/READ	GSE71187	33
BRCA	CPTAC-TCGA database	34
READ	CPTAC-TCGA database	25
OV	CPTAC-TCGA database	39

## Sheet: Supplementary Table 2
Supplementary Table 2
	signature genes					riskscore
TCGA.cancer	ADAM12.coef	MMP1.coef	SERPINE1.coef	PLOD3.coef	P4HA3.coef	riskscore.coef	riskscore.HR	C_index	roc_AUC_KM	zph.p	logtest.p	waldtst.p	km.logtest.p	type
CHOL	-0.554033	0.112099	0.428413	-1.16903	0.418473	0.822255	2.27563	0.715426	0.586	0.0477964	0.00666355	0.00712303	0.000495029	study
BRCA	-0.251731	0.0975632	0.0772662	-0.154413	0.336486	0.2934	1.34098	0.584298	0.615	0.871678	0.000318866	0.00025468	0.000832541	study
COAD	0.0686481	-0.190091	0.250035	0.23788	-0.0258224	0.474904	1.60786	0.638079	0.695	0.920069	4.02655e-06	2.98324e-06	3.67648e-05	study
UCEC	-0.301245	0.145568	0.0993432	-0.00155684	0.274155	0.390383	1.47755	0.602092	0.625	0.421365	0.000389432	0.000415155	0.00285642	study
GBM	-0.144012	0.217911	0.0296447	0.430978	-0.000300191	0.342842	1.40895	0.58681	0.684	0.458944	0.000261264	0.000124557	0.00951581	study
HNSC	-0.0504111	0.00202114	0.140916	0.00692138	0.00111615	0.228991	1.25733	0.597793	0.53	0.011052	0.00120847	0.0012311	0.00152342	study
KICH	0.206849	0.398919	0.110765	2.34853	0.0265137	2.05107	7.77618	0.837104	0.9	0.992692	1.78273e-05	0.00351788	0.000219834	study
KIRC	0.163958	0.0932581	-0.0269196	0.0913048	0.148736	0.413949	1.51278	0.597153	0.615	0.595564	4.67024e-08	1.13244e-08	5.37437e-06	study
KIRP	0.530654	0.285008	-0.214682	0.149402	0.497482	0.76703	2.15336	0.738698	0.748	0.187782	5.84382e-08	3.67994e-09	6.19686e-06	study
LICH	0.0665682	0.341224	0.0480382	0.202048	-0.134234	0.437447	1.54875	0.644013	0.606	0.337944	1.6333e-07	5.87088e-09	1.18272e-07	study
LUAD	0.0913565	0.0320414	0.0788382	0.137838	-0.0500593	0.28601	1.33111	0.598434	0.566	0.0676241	0.000150592	0.00015505	0.000921377	study
LUSC	-0.134747	-0.0177245	0.168034	0.0131243	0.0894938	0.246964	1.28013	0.597551	0.603	0.0103474	0.000282724	0.000243773	0.00571568	study
READ	-0.125269	-0.114059	-0.11894	0.443031	0.764034	0.550816	1.73467	0.617634	0.755	0.560596	0.00418314	0.00338103	0.0812831	study
STAD	0.0234058	-0.00230402	0.208592	-0.0231198	0.0272534	0.33492	1.39783	0.604087	0.707	0.771916	3.38974e-05	2.59833e-05	2.5251e-05	study
THCA	0.163987	-0.0809149	0.172509	1.71219	0.231445	0.832786	2.29972	0.738898	0.686	0.153614	0.000109372	1.76533e-05	0.00991703	study
BLCA	0.052526	-0.0670554	0.0569487	-0.117223	0.160212	0.310418	1.364	0.574719	0.618	0.62377	7.36351e-05	7.37038e-05	0.000289276	study
PCPG	0.0373951	0.430141	-0.43868	0.479912	-0.181407	0.76007	2.13843	0.69603	0.739	0.267395	0.0842982	0.108522	0.029531	study
CESC	-0.0609375	0.085771	0.0523154	0.230439	0.300358	0.506696	1.6598	0.658774	0.655	0.783962	8.62941e-06	2.21275e-06	0.000237486	study
ACC	0.585897	-0.0644634	0.115818	-0.0709714	-0.224042	0.720965	2.05642	0.736626	0.684	0.945921	3.85472e-05	2.77461e-06	2.78821e-05	validate
DLBC	0.0470581	0.247727	-0.399652	-0.532398	-0.317217	0.787899	2.19877	0.652893	0.777	0.0530013	0.0568886	0.0684131	0.0878281	validate
ESCA	0.0303869	-0.0420741	0.011534	-0.0740649	-0.0829706	0.137843	1.1478	0.515662	0.661	0.178002	0.320638	0.32012	0.45545	validate
LAML	-0.422527	1.30026	-0.182038	0.0685627	-0.267934	0.303968	1.35522	0.575758	0.714	0.236358	0.00935808	0.0107928	0.0069899	validate
LGG	0.214813	-0.21855	0.278245	0.778007	-1.26854	0.898394	2.45566	0.789166	0.714	0.0711368	1.64784e-23	1.10102e-27	1.16328e-22	validate
MESO	0.193466	0.137771	0.141718	0.486979	-0.146794	0.720311	2.05507	0.670401	0.93	0.620248	1.02317e-07	1.70819e-07	0.000285889	validate
OV	-0.0368706	-0.0972043	0.00201505	-0.0480628	0.427284	0.216556	1.24179	0.543794	0.58	0.838933	0.00264588	0.00219407	0.00962395	validate
PAAD	-0.00999457	0.0895933	0.0925232	-0.178247	0.109929	0.334084	1.39666	0.553221	0.817	0.128945	0.00076117	0.00125296	0.0128341	validate
PRAD	0.805109	-0.0857263	-0.275756	0.0301455	-0.129504	0.520954	1.68363	0.657621	0.614	0.703026	0.0870245	0.077413	0.0444358	validate
SARC	0.0707651	-0.00814778	0.0663213	0.0710545	-0.0220581	0.256162	1.29196	0.583322	0.595	0.483851	0.0144586	0.0146454	0.00572294	validate
SKCM	0.180185	-0.077482	0.00252602	-0.634255	0.0224439	0.534089	1.70589	0.664291	0.644	0.68956	0.00350051	0.00393706	0.00536657	validate
TGCT	0.599446	-0.606401	0.140898	0.506534	0.517427	0.932404	2.54061	0.735537	0.743	0.451213	0.0730907	0.0880278	0.0208106	validate
THYM	-0.31112	-0.164805	0.315253	1.08192	-0.0143443	0.65671	1.92844	0.743007	0.724	0.696056	0.0356915	0.0261057	0.0554955	validate
UCS	0.151557	-0.0825744	0.040282	0.251032	-0.125067	0.292777	1.34014	0.587838	0.594	0.432656	0.126095	0.127541	0.0251269	validate
UVM	0.683227	0.596244	0.0786649	0.826901	0.3686	1.37284	3.94655	0.817554	0.858	0.572169	4.07653e-08	1.08264e-06	2.43225e-06	validate
average								0.65013	0.684303

## Sheet: Supplementary Table 3
Supplementary Table 3
number of mutated-type samples
Cancer	mut.ADAM12	mut.MMP1	mut.SERPINE1	mut.PLOD3	mut.P4HA3	All samples
CHOL	0	0	0	0	0	36
BRCA	6	0	12	8	8	955
COAD	24	0	9	11	7	376
UCEC	32	0	29	46	31	522
GBM	0	0	2	0	1	148
HNSC	7	0	8	5	7	494
KICH	0	0	0	0	0	64
KIRC	2	0	1	4	2	328
KIRP	2	0	1	2	2	275
LIHC	11	0	2	2	7	353
LUAD	23	0	10	12	15	496
LUSC	19	0	9	17	11	481
READ	5	0	2	1	7	126
STAD	8	0	9	12	6	348
THCA	1	0	0	0	0	486
BLCA	8	0	6	7	7	403
PCPG	0	0	0	0	0	178
CESC	7	0	3	3	5	273

## Sheet: Supplementary Table 4
Supplementary Table 4
Methylation_Positions_id	Cor	P.value	Gene
cg00922781	0.00640756	1	ADAM12
cg01368217	-0.166972	1.00128e-35	ADAM12
cg02235497	-0.0367649	1	ADAM12
cg02327997	-0.0453362	0.607951	ADAM12
cg02494582	0.0449495	0.672392	ADAM12
cg02879136	0.0929931	9.66949e-10	ADAM12
cg02953302	0.308431	1.19678e-130	ADAM12
cg04876582	0.120424	1.3428e-17	ADAM12
cg04892170	-0.00517774	1	ADAM12
cg05181041	0.0127281	1	ADAM12
cg05229965	0.178992	2.08238e-41	ADAM12
cg05237641	-0.0497667	0.168003	ADAM12
cg05525648	0.19438	2.67208e-49	ADAM12
cg07080551	0.0849122	8.08714e-08	ADAM12
cg07244202	-0.0113982	1	ADAM12
cg07251141	0.254641	4.50411e-87	ADAM12
cg08295661	0.123288	1.54765e-18	ADAM12
cg08602190	0.00408233	1	ADAM12
cg09866104	0.122441	2.94145e-18	ADAM12
cg10084554	0.0303029	1	ADAM12
cg10317138	0.0477864	0.30361	ADAM12
cg11580615	-0.15788	1.05402e-31	ADAM12
cg11668923	0.00386194	1	ADAM12
cg13488201	-0.0339837	1	ADAM12
cg14594063	0.0701498	9.35242e-05	ADAM12
cg14621053	-0.0531676	0.0576478	ADAM12
cg15280358	0.0138189	1	ADAM12
cg15342452	-0.0834575	1.72284e-07	ADAM12
cg16018302	-0.0629441	0.00177523	ADAM12
cg16257029	-0.106729	2.04434e-13	ADAM12
cg17287034	0.0281832	1	ADAM12
cg19997196	0.195239	9.25432e-50	ADAM12
cg20040041	0.168233	2.66137e-36	ADAM12
cg20496568	0.114481	1.01352e-15	ADAM12
cg22975853	0.19973	3.31789e-52	ADAM12
cg24029414	0.0389218	1	ADAM12
cg24166018	0.00114876	1	ADAM12
cg24947212	0.0806834	7.00262e-07	ADAM12
cg25238274	0.281643	9.96374e-108	ADAM12
cg25588387	0.202592	8.52691e-54	ADAM12
cg25922637	-0.0133739	1	ADAM12
cg26808747	-0.107398	1.31324e-13	ADAM12
cg26969179	-0.089185	8.16115e-09	ADAM12
cg27158677	0.0164485	1	ADAM12
cg27209072	-0.024035	1	ADAM12
cg02212280	0.0387121	1	MMP1
cg13759446	0.143165	1.08681e-25	MMP1
cg14543953	-0.416332	3.09821e-250	MMP1
cg16575408	-0.121466	6.14617e-18	MMP1
cg25320665	0.168222	2.69254e-36	MMP1
cg01975495	-0.258974	3.15539e-90	SERPINE1
cg02273392	-0.142022	3.00197e-25	SERPINE1
cg02704552	0.150857	9.31052e-29	SERPINE1
cg08053846	-0.134761	1.56706e-22	SERPINE1
cg08506775	-0.0726179	3.1626e-05	SERPINE1
cg08792542	0.0338579	1	SERPINE1
cg11353706	0.0837888	1.45e-07	SERPINE1
cg12584355	0.226095	8.76055e-68	SERPINE1
cg15874872	-0.0959522	1.72725e-10	SERPINE1
cg16617872	0.00652264	1	SERPINE1
cg17968347	-0.168911	1.29955e-36	SERPINE1
cg19722814	-0.0912135	2.65149e-09	SERPINE1
cg20438404	-0.0958114	1.87728e-10	SERPINE1
cg20583316	-0.0830643	2.11024e-07	SERPINE1
cg24539923	-0.00606547	1	SERPINE1
cg25826546	-0.14552	1.30195e-26	SERPINE1
cg00046021	-0.174963	1.86161e-39	PLOD3
cg01216607	0.00758453	1	PLOD3
cg02446080	-0.0706698	7.45063e-05	PLOD3
cg03461678	-0.281521	1.25033e-107	PLOD3
cg03811533	-0.0372078	1	PLOD3
cg04074766	-0.00149534	1	PLOD3
cg04306248	-0.0312522	1	PLOD3
cg05374623	-0.0292835	1	PLOD3
cg07095530	-0.401231	1.25879e-230	PLOD3
cg07156484	-0.161245	3.64674e-33	PLOD3
cg08451977	0.0432213	1	PLOD3
cg12625296	0.00451755	1	PLOD3
cg12803060	0.0950728	2.89883e-10	PLOD3
cg14859317	0.0340323	1	PLOD3
cg16390570	-0.0686358	0.00017865	PLOD3
cg16639138	-0.0604683	0.00454471	PLOD3
cg17618194	-0.0526432	0.0682721	PLOD3
cg18437077	-0.100321	1.23415e-11	PLOD3
cg19873785	-0.0422012	1	PLOD3
cg21121455	0.0177978	1	PLOD3
cg21129365	-0.113867	1.5642e-15	PLOD3
cg22362802	-0.189864	6.53277e-47	PLOD3
cg25527547	-0.193987	4.3381e-49	PLOD3
cg25653341	-0.180101	5.93765e-42	PLOD3
cg27039626	0.0300795	1	PLOD3
cg27546981	0.0686138	0.000180274	PLOD3
cg27550442	-0.0886356	1.10415e-08	PLOD3
cg00211630	0.0410784	1	P4HA3
cg03528246	0.149137	4.66827e-28	P4HA3
cg05671350	-0.0184623	1	P4HA3
cg06374384	0.109669	2.8599e-14	P4HA3
cg08017858	-0.135253	1.03779e-22	P4HA3
cg08557008	0.122523	2.76701e-18	P4HA3
cg10408430	0.010108	1	P4HA3
cg12538950	0.0699597	0.00010154	P4HA3
cg17685099	0.0432302	1	P4HA3
cg19975933	-0.156864	2.86668e-31	P4HA3
cg23519626	0.0823472	3.03251e-07	P4HA3
cg25599211	0.0569478	0.0161317	P4HA3
cg25756853	-0.0921335	1.58335e-09	P4HA3
cg26758986	0.0717169	4.71772e-05	P4HA3
